# Supplementary material for: Integrative Genomic Analysis Predicts Regulatory Role of N6-Methyladenosine-Associated SNPs for Adiposity
Source: Front Cell Dev Biol. 2020 Jul 7;8:551. doi: 10.3389/fcell.2020.00551 (PMC7358408; doi:10.3389/fcell.2020.00551)
Supplement: TABLE S2 — List of the association between rs8024 and systemic phenotypes in GWAS Atlas. [file Table_2.xlsx]

## Sheet: Supplementary table 2
atlas ID	PMID	Year	Domain	Trait	P-value	N	EA	NEA
4074	30239722	2018	Metabolic	Body Mass Index	7.1e-39	806834	A	C
4044	30124842	2018	Metabolic	Body Mass Index	8e-31	681275	A	C
3436	31427789	2019	Metabolic	Weight	3.08e-24	385473	A	C
3440	31427789	2019	Metabolic	Impedance measures - Weight	1.29e-23	379840	A	C
4075	30239722	2018	Metabolic	Body Mass Index (male)	3.11e-23	374756	A	C
3435	31427789	2019	Metabolic	Body Mass Index	5.58e-23	385336	A	C
3445	31427789	2019	Metabolic	Impedance measures - Body Mass Index (BMI)	1.05e-22	379831	A	C
3467	31427789	2019	Metabolic	Impedance measures - Arm predicted mass (left)	3.73e-22	379638	A	C
3446	31427789	2019	Metabolic	Impedance measures - Basal metabolic rate	2.09e-21	379821	A	C
3466	31427789	2019	Metabolic	Impedance measures - Arm fat-free mass (left)	2.36e-21	379653	A	C
3231	31427789	2019	Psychiatric	Nap during day	3.21e-20	386124	A	C
3457	31427789	2019	Metabolic	Impedance measures - Leg fat mass (left)	4.36e-20	379783	A	C
3463	31427789	2019	Metabolic	Impedance measures - Arm predicted mass (right)	4.89e-20	379716	A	C
3442	31427789	2019	Metabolic	Impedance measures - Whole body fat mass	5.68e-20	379203	A	C
4166	30108127	2018	Metabolic	Body Mass Index	6.8e-20	334487	A	C
3444	31427789	2019	Metabolic	Impedance measures - Whole body water mass	1.38e-19	379835	A	C
3443	31427789	2019	Metabolic	Impedance measures - Whole body fat-free mass	1.42e-19	379804	A	C
3453	31427789	2019	Metabolic	Impedance measures - Leg fat mass (right)	1.67e-19	379802	A	C
3459	31427789	2019	Metabolic	Impedance measures - Leg predicted mass (left)	2.13e-19	379761	A	C
3462	31427789	2019	Metabolic	Impedance measures - Arm fat-free mass (right)	2.67e-19	379723	A	C
3458	31427789	2019	Metabolic	Impedance measures - Leg fat-free mass (left)	3.18e-19	379766	A	C
4076	30239722	2018	Metabolic	Body Mass Index (female)	9.9e-19	434794	A	C
3469	31427789	2019	Metabolic	Impedance measures - Trunk fat mass	9.93e-19	379578	A	C
3455	31427789	2019	Metabolic	Impedance measures - Leg predicted mass (right)	2.23e-18	379793	A	C
3454	31427789	2019	Metabolic	Impedance measures - Leg fat-free mass (right)	2.35e-18	379793	A	C
3461	31427789	2019	Metabolic	Impedance measures - Arm fat mass (right)	5.51e-18	379725	A	C
3456	31427789	2019	Metabolic	Impedance measures - Leg fat percentage (left)	1.37e-17	379786	A	C
3470	31427789	2019	Metabolic	Impedance measures - Trunk fat-free mass	4.08e-17	379507	A	C
3471	31427789	2019	Metabolic	Impedance measures - Trunk predicted mass	5.04e-17	379469	A	C
3452	31427789	2019	Metabolic	Impedance measures - Leg fat percentage (right)	7.7e-17	379806	A	C
3186	31427789	2019	Metabolic	Hip circumference	1.93e-16	385887	A	C
3465	31427789	2019	Metabolic	Impedance measures - Arm fat mass (left)	2.02e-16	379663	A	C
3441	31427789	2019	Metabolic	Impedance measures - Body fat percentage	3.8e-16	379615	A	C
3460	31427789	2019	Metabolic	Impedance measures - Arm fat percentage (right)	4.19e-16	379752	A	C
3464	31427789	2019	Metabolic	Impedance measures - Arm fat percentage (left)	3.11e-15	379699	A	C
3451	31427789	2019	Metabolic	Impedance measures - Impedance of arm (left)	6.59e-15	379803	C	A
3447	31427789	2019	Metabolic	Impedance measures - Impedance of whole body	1.1e-14	379792	C	A
3185	31427789	2019	Metabolic	Waist circumference	1.95e-14	385932	A	C
3468	31427789	2019	Metabolic	Impedance measures - Trunk fat percentage	3.3e-14	379600	A	C
3379	31427789	2019	Cardiovascular	Diastolic Blood Pressure (automated reading)	8.65e-12	361411	A	C
3450	31427789	2019	Metabolic	Impedance measures - Impedance of arm (right)	1.53e-11	379786	C	A
3448	31427789	2019	Metabolic	Impedance measures - Impedance of leg (right)	1.73e-11	379813	C	A
3449	31427789	2019	Metabolic	Impedance measures - Impedance of leg (left)	4.18e-11	379807	C	A
4302	30664634	2019	Metabolic	Arms-arm fat ratio (female)	1.24e-09	195068	A	C
4066	30038396	2018	Environment	Educational attainment	1.25e-09	766345	C	A
3792	30804565	2019	Psychiatric	Daytime napping	5.45e-09	386577	A	C
4274	30846698	2019	Psychiatric	Short sleep	6.6e-09	411934	A	C
4290	30804566	2019	Neurological	Frequent insomnia symptoms	8.8e-09	237627	A	C
3785	29942086	2018	Cognitive	Intelligence	1.82e-08	269867	C	A
146	25673413	2015	Metabolic	Body Mass Index	2.86e-08	236231	A	C
3251	31427789	2019	Nutritional	Cheese intake	4.46e-08	377082	C	A
143	25673413	2015	Metabolic	Body Mass Index	6.14e-08	234069	A	C
3234	31427789	2019	Psychiatric	Daytime dozing / sleeping (narcolepsy)	1.15e-07	384879	A	C
4378	30940143	2019	Cardiovascular	High blood pressure	2.7e-07	458554	A	C
4280	30804560	2019	Respiratory	FEV1/FVC ratio	2.86e-07	400102	C	A
3491	31427789	2019	Nutritional	Cereal type: Muesli	3.41e-07	319477	C	A
3580	31427789	2019	Social Interactions	Social support - Leisure/social activities: Other group activity	5.72e-07	385280	C	A
392	24816252	2014	Metabolic	Amino acid::Phenylalanine & tyrosine metabolism::3-(4-hydroxyphenyl)lactate	1.584e-06	7795	A	C
144	25673413	2015	Metabolic	Body Mass Index (male)	1.587e-06	104666	A	C
3409	31427789	2019	Environment	Education - Qualifications	1.596e-06	318526	C	A
3300	31427789	2019	Psychiatric	Frequency of tiredness / lethargy in last 2 weeks	2.02e-06	375053	A	C
4294	30696823	2019	Psychiatric	Chronotype	2.9e-06	449732	C	A
3597	31427789	2019	Cardiovascular	Non-cancer illness code, self-reported: hypertension	3.382e-06	289307	A	C
3307	31427789	2019	Activities	Overall health rating	3.492e-06	384850	C	A
4295	30696823	2019	Psychiatric	Morning person (binary)	4.3e-06	403195	C	A
3551	31427789	2019	Cardiovascular	Vascular/heart problems diagnosed by doctor: High blood pressure	6.35e-06	385699	A	C
4272	30846698	2019	Psychiatric	Sleep duration	6.4e-06	446118	C	A
3232	31427789	2019	Neurological	Sleeplessness / insomnia	8.856e-06	386078	A	C
4284	30804560	2019	Respiratory	FEV1/FVC ratio	1.02e-05	321047	C	A
4218	31015401	2019	Environmental	Antithrombotic agents	1.1e-05	153639	A	C
3195	31427789	2019	Environment	Average total household income before tax	1.161e-05	332594	C	A
4077	30239722	2018	Metabolic	Waist-hip ratio	1.51e-05	697734	A	C
3267	31427789	2019	Psychiatric	Alcohol usually taken with meals	1.511e-05	197613	C	A
4041	29906448	2018	Psychiatric	Schizophrenia vs Bipolar disorder	1.515e-05	38855	A	C
4085	30297969	2018	Endocrine	Type 2 Diabetes	1.6e-05	898130	A	C
1175	27992416	2017	Psychiatric	Excessive daytime sleepness	1.7189e-05	111648	A	C
3413	31427789	2019	Cognitive	Fluid intelligence score	1.747e-05	125935	C	A
3925	28714975	2017	Cardiovascular	Coronary artery disease (SOFT definition including angina)	2.54e-05	148815	A	C
112	20935630	2010	Metabolic	Body Mass Index	2.65e-05	123865	NA	NA
120	23563607	2013	Metabolic	Obesity class 1	3e-05	98697	A	C
4255	30952852	2019	Psychiatric	Sleep efficiency	3.1e-05	84810	C	A
4067	30038396	2018	Cognitive	Cognitive performance	3.44e-05	257828	C	A
3400	31427789	2019	Ear, Nose, Throat	Noisy workplace	3.492e-05	128091	A	C
108	26343387	2015	Cardiovascular	Coronary artery disease	3.6e-05	184305	A	C
3188	31427789	2019	Cardiovascular	Pulse rate (automated reading)	4.005e-05	361411	A	C
3793	30804565	2019	Psychiatric	Sleep duration	4.73e-05	384317	C	A
109	21378990	2011	Cardiovascular	Coronary artery disease	5.43e-05	86995	A	C
3210	31427789	2019	Activities	Usual walking pace	5.801e-05	384081	C	A
3412	31427789	2019	Skeletal	Sitting height	6.283e-05	385393	A	C
124	23754948	2013	Metabolic	Body Mass Index (male)	7.08e-05	60036	A	C
4078	30239722	2018	Metabolic	Waist-hip ratio (male)	7.496e-05	316772	A	C
4250	30952852	2019	Psychiatric	L5 timing	7.5e-05	85205	A	C
3382	31427789	2019	Cognitive	Prospective memory test - Duration screen displayed	8.068e-05	128912	A	C
4377	30940143	2019	Cardiovascular	Resting heart rate	8.7e-05	458969	A	C
4045	30054458	2018	Endocrine	Type 2 Diabetes	8.837e-05	659256	A	C
155	25673412	2015	Metabolic	Hip circumference	9.8e-05	213038	A	C
156	25673412	2015	Metabolic	Hip circumference	9.8e-05	227429	A	C
4232	31015401	2019	Environmental	Anilides	0.0001	179810	A	C
3201	31427789	2019	Environment	Job involves heavy manual or physical work	0.0001038	220789	A	C
167	25673412	2015	Metabolic	Waist circumference	0.00011	232101	A	C
168	25673412	2015	Metabolic	Waist circumference	0.00011	244441	A	C
1178	27992416	2017	Neurological	Insomnia	0.00011291	59128	A	C
4068	BioRxiv: https://doi.org/10.1101/261081	2018	Activities	Automobile speeding propensity	0.0001326	404291	C	A
3270	31427789	2019	Metabolic	Comparative body size at age 10	0.0001668	379749	A	C
4101	29403010	2018	Metabolic	Triglyceride	0.0001685	105597	A	C
149	26426971	2015	Metabolic	Body Mass Index (female > 50 yrs)	0.00017	88625	A	C
1227	28748955	2017	Mortality	Life span	0.000176571	116279	C	A
3772	31427789	2019	Psychiatric	Depression - Recent feelings of tiredness or low enery	0.0002013	126540	A	C
3791	30804565	2019	Psychiatric	Ease of getting up in the morning	0.000202	385949	C	A
4224	31015401	2019	Environmental	Agents acting on the renin-angiotensin system	0.00021	237530	A	C
145	25673413	2015	Metabolic	Body Mass Index (female)	0.0002222	132115	A	C
3219	31427789	2019	Activities	Time spent watching television (TV)	0.0002568	365236	A	C
136	23754948	2013	Metabolic	Weight (male)	0.00028	60016	A	C
4231	31015401	2019	Environmental	Salicylic acid and derivatives	0.00029	112010	A	C
4305	30664634	2019	Metabolic	Trunk-trunk fat ratio (male)	0.0003104	167431	C	A
3555	31427789	2019	Activities	Medication for cholesterol, blood pressure, diabetes, or take exogenous hormones: Blood pressure medication	0.0003202	207533	A	C
3229	31427789	2019	Psychiatric	Getting up in morning	0.0003211	385494	C	A
3230	31427789	2019	Psychiatric	Morning/evening person (chronotype)	0.0003548	345148	A	C
3995	29500382	2018	Psychiatric	Fed-up feelings (FED_UP)	0.0003569	266208	A	C
159	25673412	2015	Metabolic	Hip circumference (female)	0.00036	118528	A	C
160	25673412	2015	Metabolic	Hip circumference (female)	0.00036	125113	A	C
3244	31427789	2019	Nutritional	Oily fish intake	0.0003935	384554	C	A
4281	30804560	2019	Respiratory	PEF	0.000424	345265	C	A
3789	30804565	2019	Psychiatric	Morningness	0.0004294	345552	C	A
3939	28892062	2017	Metabolic	Body Mass Index	0.0004454	158284	C	A
210	28604731	2017	Neurological	Insomnia	0.000456833	113006	A	C
3691	31427789	2019	Cardiovascular	Diagnoses - secondary ICD10: I10 Essential (primary) hypertension	0.0004763	244890	A	C
1176	27992416	2017	Psychiatric	Excessive daytime sleepness (male)	0.0004781	52638	A	C
3228	31427789	2019	Psychiatric	Sleep duration	0.0005006	384225	C	A
3851	27863252	2016	Immunological	Mean corpuscular hemoglobin (two-way meta)	0.000519888	132224	A	C
3559	31427789	2019	Activities	Medication for pain relief, constipation, heartburn: Paracetamol	0.0005211	382089	A	C
4230	31015401	2019	Environmental	Opioids	0.00053	78808	A	C
4093	29844566	2018	Cognitive	Verbal-numerical reasoning	0.0006446	168033	NA	NA
53	27225129	2016	Environment	Educational attainment	0.0006475	328917	C	A
3586	31427789	2019	Activities	Types of physical activity in last 4 weeks: Other exercises (eg: swimming, cycling, keep fit, bowling)	0.0006623	384450	C	A
41	27046643	2016	Environment	Educational attainment	0.000675632	111114	C	A
117	23563607	2013	Metabolic	Extreme Body Mass Index	0.00072	16068	A	C
3380	31427789	2019	Cardiovascular	Systolic Blood Pressure (automated reading)	0.0007565	361402	A	C
3200	31427789	2019	Environment	Job involves mainly walking or standing	0.00077	220728	A	C
3797	29942085	2018	Psychiatric	Depressive affect subcluster	0.00077	357957	A	C
4285	30804560	2019	Respiratory	PEF	0.000795	321047	C	A
121	23563607	2013	Metabolic	Obesity class 2	0.00081	72546	A	C
1180	27992416	2017	Neurological	Insomnia (female)	0.0008343	30445	A	C
3585	31427789	2019	Activities	Types of physical activity in last 4 weeks: Walking for pleasure (not as a means of transport)	0.0008433	384450	C	A
3784	31427789	2019	Psychiatric	Depression - Weight change during worst episode of depression	0.0008871	57130	C	A
3303	31427789	2019	Psychiatric	Able to confide	0.0009544	374820	C	A
4097	29471430	2018	Neoplasms	Colorectal cancer	0.0009639	33870	A	C
42	27864402	2016	Activities	Self-rated health	0.000971288	111749	A	C
3494	31427789	2019	Nutritional	Coffee type: Ground coffee (include espresso, filter etc)	0.001007	303811	C	A
3215	31427789	2019	Activities	Duration of light DIY	0.001068	190862	A	C
4732	BioRxiv: https://doi.org/10.1101/288640	2019	Neurological	Superior longitudinal fasciculus mode of anisotropy	0.001179	17706	A	C
3387	31427789	2019	Activities	Health satisfaction	0.001291	128745	C	A
3761	31427789	2019	Psychiatric	Depression - Recent trouble concentrating on things	0.001321	126633	A	C
3770	31427789	2019	Psychiatric	Depression - Trouble falling or staying asleep. or sleeping too much	0.001337	126545	A	C
4249	30952852	2019	Psychiatric	Diurnal inactivity duration	0.0014	84757	A	C
4217	31015401	2019	Environmental	Drugs used in diabetes	0.0015	305913	A	C
3288	31427789	2019	Psychiatric	Fed-up feelings	0.00154	378357	A	C
3222	31427789	2019	Activities	Drive faster than motorway speed limit	0.001613	349848	C	A
123	23563607	2013	Metabolic	Overweight	0.0018	158855	A	C
3582	31427789	2019	Activities	Types of transport used (excluding work): Walk	0.001816	384551	C	A
4363	29899525	2018	Activities	Strenuous sports or other exercises	0.0021	350492	C	A
4288	30804560	2019	Respiratory	FEV1/FVC ratio	0.00217	79055	C	A
1210	26635072	2015	Respiratory	FEV1/FCV	0.00228	38199	NA	NA
4269	30867560	2019	Psychiatric	Neuroticism general factor	0.00240049	270059	A	C
3282	31427789	2019	Social Interactions	Number of full brothers	0.002502	380062	A	C
1142	27494321	2016	Psychiatric	Sleep duration	0.0026	128266	C	A
3383	31427789	2019	Cognitive	Prospective memory test - Number of attempts	0.002641	128912	A	C
3557	31427789	2019	Activities	Medication for pain relief, constipation, heartburn: Aspirin	0.002642	382089	A	C
4087	29255261	2018	Psychiatric	Neuroticism	0.00265889	329821	A	C
450	24816252	2014	Metabolic	Cofactors and vitamins::Hemoglobin and porphyrin metabolism::bilirubin (E,Z or Z,E)*	0.002862	5295	A	C
3602	31427789	2019	Endocrine	Non-cancer illness code, self-reported: hypothyroidism/myxoedema	0.002895	289307	A	C
678	24816252	2014	Metabolic	::::X-09108	0.002903	6910	A	C
3795	29942085	2018	Psychiatric	Neuroticism	0.002915	390278	NA	NA
3760	31427789	2019	Psychiatric	Depression - Recent feelings of inadequacy	0.00293	126203	A	C
122	23563607	2013	Metabolic	Obesity class 3	0.003	50364	A	C
3487	31427789	2019	Nutritional	Bread type: Wholemeal or wholegrain	0.003019	372617	C	A
4327	30643256	2019	Psychiatric	Well-being spectrum	0.00305768	2311184	C	A
4170	29970889	2018	Psychiatric	Loneliness (MTAG)	0.00309731	487647	A	C
169	25673412	2015	Metabolic	Waist circumference (male)	0.0031	104406	A	C
170	25673412	2015	Metabolic	Waist circumference (male)	0.0031	110004	A	C
1002	27989323	2017	Immunological	Monokine induced by interferon-gamma (CXCL9)	0.003161	3685	C	A
4296	30677029	2019	Metabolic	Thinness	0.003175	7931	C	A
4111	29403010	2018	Metabolic	Uric acid	0.003505	109029	A	C
3746	31427789	2019	Psychiatric	Happiness and subjective well-being - General happiness with own health	0.003539	126477	C	A
3625	31427789	2019	Activities	Treatment/medication code: levothyroxine sodium	0.003583	280443	A	C
171	25673412	2015	Metabolic	Waist circumference (female)	0.0038	127998	A	C
172	25673412	2015	Metabolic	Waist circumference (female)	0.0038	134594	A	C
570	24816252	2014	Metabolic	Lipid::Sterol, Steroid::5alpha-androstan-3beta,17beta-diol disulfate	0.003816	7345	A	C
3553	31427789	2019	Respiratory	Blood clot, DVT, bronchitis, emphysema, asthma, rhinitis, eczema, allergy diagnosed by doctor: Hayfever, allergic rhinitis or eczema	0.003894	385822	C	A
3796	29942085	2018	Psychiatric	Depressive symptoms	0.004011	381455	NA	NA
4530	31676860	2019	Neurological	Right lateral ventricle	0.004084	19629	A	C
3333	31427789	2019	Activities	Frequency of heavy DIY in last 4 weeks	0.004098	153377	A	C
132	23754948	2013	Metabolic	Waist circumference (male)	0.0041	36231	A	C
3668	31427789	2019	Cardiovascular	Diagnoses - main ICD10: I25 Chronic ischemic heart disease	0.00415	300791	A	C
3852	27863252	2016	Immunological	Mean corpuscular volume (two-way meta)	0.00424251	132353	A	C
3865	27863252	2016	Immunological	Red cell distribution width (two-way meta)	0.00432539	131520	C	A
420	24816252	2014	Metabolic	Amino acid::Valine, leucine and isoleucine metabolism::2-hydroxyisobutyrate	0.004348	6539	A	C
3397	31427789	2019	Respiratory	Shortness of breath walking on level ground	0.004381	126962	A	C
3992	29500382	2018	Psychiatric	Miserableness (MIS)	0.004386	267050	A	C
3990	29500382	2018	Psychiatric	Neuroticism sum score	0.004471	380506	A	C
4002	29500382	2018	Psychiatric	Guilty feelings (GUILT)	0.004478	265139	A	C
137	23754948	2013	Metabolic	Weight (female)	0.0045	72378	A	C
3627	31427789	2019	Activities	Treatment/medication code: paracetamol	0.004526	280443	A	C
3618	31427789	2019	Activities	Treatment/medication code: aspirin	0.004568	280443	A	C
1108	27918534	2017	Metabolic	Subcutaneous adipose tissue volume	0.0046	18247	NA	NA
4320	30643256	2019	Activities	Positive affect (univariate)	0.00460056	410603	A	C
3364	31427789	2019	Reproduction	Age last used hormone-replacement therapy (HRT) (female)	0.004769	60309	C	A
4226	31015401	2019	Environmental	Thyroid preparations	0.0048	305582	A	C
3574	31427789	2019	Neurological	Pain type(s) experienced in last month: Hip pain	0.004864	385698	A	C
4251	30952852	2019	Psychiatric	M10 timing	0.0049	85670	A	C
3220	31427789	2019	Activities	Time spent using computer	0.004901	300974	C	A
729	24816252	2014	Metabolic	Cofactors and vitamins::Hemoglobin and porphyrin metabolism::X-11793--oxidized bilirubin*	0.005091	7611	A	C
3404	31427789	2019	Cognitive	Fluid intelligence test - FI6 : conditional arithmetic	0.005472	96994	C	A
3278	31427789	2019	Mortality	Father still alive	0.005536	375841	C	A
3692	31427789	2019	Cardiovascular	Diagnoses - secondary ICD10: I20 Angina pectoris	0.005621	244890	A	C
3718	31427789	2019	Psychiatric	Amount of alcohol drunk on a typical drinking day	0.005696	116163	A	C
1164	20081857	2010	Metabolic	Glucose levels 2 h after an oral glucose challenge	0.006027	15234	C	A
3517	31427789	2019	Social Interactions	How are people in household related to participant: Husband, wife or partner	0.006266	312871	C	A
3319	31427789	2019	Respiratory	Wheeze or whistling in the chest in last year	0.00627	379150	A	C
3295	31427789	2019	Psychiatric	Guilty feelings	0.006285	376361	A	C
3264	31427789	2019	Psychiatric	Average weekly beer plus cider intake	0.006294	274556	A	C
51	27798627	2016	Reproduction	Number of children ever born (female)	0.006335	225230	NA	NA
1141	27494321	2016	Psychiatric	Chronotype	0.0064	128266	C	A
47	27798627	2016	Reproduction	Age at first birth	0.006825	251151	NA	NA
389	24816252	2014	Metabolic	Amino acid::Lysine metabolism::lysine	0.006838	7812	A	C
3217	31427789	2019	Activities	Time spend outdoors in summer	0.006845	350364	A	C
823	24816252	2014	Metabolic	::::X-13549	0.006892	7330	C	A
3655	31427789	2019	Psychiatric	Smoking status: Previous vs Current	0.007019	177025	C	A
4298	30677029	2019	Metabolic	Thin vs extreme obese	0.007106	2927	A	C
3346	31427789	2019	Reproduction	Ever taken oral contraceptive pill (female)	0.007142	208136	C	A
48	27798627	2016	Reproduction	Age at first birth (female)	0.007166	225230	NA	NA
129	23754948	2013	Metabolic	Hip circumference (female)	0.0073	43316	A	C
212	28604731	2017	Neurological	Insomnia (female)	0.00735988	59367	A	C
4303	30664634	2019	Metabolic	Legs-leg fat ratio (male)	0.007379	167431	A	C
4109	29403010	2018	Metabolic	Serum creatinine	0.007557	142097	A	C
4563	31676860	2019	Neurological	Left pars triangularis	0.007633	21821	A	C
3318	31427789	2019	Metabolic	Weight change compared with 1 year ago	0.007923	380042	A	C
3642	31427789	2019	Environment	Illnesses of mother: Breast cancer	0.007943	367939	C	A
3857	27863252	2016	Immunological	Sum neutrophil eosinophil count (two-way meta)	0.00795042	131409	C	A
3498	31427789	2019	Dermatological	Hair colour (natural, before greying): Dark brown	0.008032	385603	C	A
3841	27863252	2016	Immunological	Granulocyte count (two-way meta)	0.00807493	130875	C	A
3999	29500382	2018	Psychiatric	Worry too long after embarrassment (WORR-EMB)	0.008129	261094	A	C
3514	31427789	2019	Activities	Gas or solid-fuel cooking/heating: A gas fire that you use regularly in winter time	0.008144	385289	A	C
3249	31427789	2019	Nutritional	Lamb/mutton intake	0.008237	384188	C	A
1110	27918534	2017	Metabolic	Subcutaneous adipose tissue volume (female)	0.0084	9526	NA	NA
3370	31427789	2019	Activities	Duration of other exercises	0.008545	184806	A	C
4301	30664634	2019	Metabolic	Arms-arm fat ratio (male)	0.008581	167431	A	C
3493	31427789	2019	Nutritional	Coffee type: Instant coffee	0.008605	303811	A	C
4099	29403010	2018	Metabolic	High-density-lipoprotein cholesterol	0.008655	70657	C	A
148	26426971	2015	Metabolic	Body Mass Index (male <= 50 yrs)	0.0089	21989	A	C
3537	31427789	2019	Environment	Attendance/disability/mobility allowance: Disability living allowance	0.009103	383632	A	C
4525	31676860	2019	Neurological	Left hippocampus	0.009709	19629	C	A
2052	26691988	2016	Ophthalmological	Age-related Macular Degeneration	0.00973	33976	NA	NA
3880	27863252	2016	Immunological	Hemoglobin concentration (three-way meta)	0.009738	172925	A	C
4266	30929738	2019	Respiratory	Asthma (child-onset)	0.01007	314633	C	A
3836	27863252	2016	Immunological	Sum basophil neutrophil count (two-way meta)	0.0101418	131031	C	A
4100	29403010	2018	Metabolic	Low-density-lipoprotein cholesterol	0.01031	72866	A	C
3844	27863252	2016	Immunological	Hemoglobin concentration (two-way meta)	0.0105582	132596	A	C
3202	31427789	2019	Environment	Job involves shift work	0.01063	220546	A	C
3893	27863252	2016	Immunological	Sum neutrophil eosinophil count (three-way meta)	0.01083	170384	C	A
3298	31427789	2019	Psychiatric	Frequency of unenthusiasm / disinterest in last 2 weeks	0.01095	373833	A	C
3486	31427789	2019	Nutritional	Bread type: Brown	0.01098	372617	A	C
133	23754948	2013	Metabolic	Waist circumference (female)	0.011	45192	A	C
3877	27863252	2016	Immunological	Granulocyte count (three-way meta)	0.01109	169822	C	A
4626	31676860	2019	Neurological	Left hippocampus	0.0111	21821	C	A
3	30478444	2019	Psychiatric	Attention deficit hyperactivity disorder	0.01133	55374	A	C
3856	27863252	2016	Immunological	Myeloid white cell count (two-way meta)	0.0113484	130268	C	A
3371	31427789	2019	Respiratory	Chest pain or discomfort when walking uphill or hurrying	0.01161	48190	A	C
3872	27863252	2016	Immunological	Sum basophil neutrophil count (three-way meta)	0.01166	170143	C	A
3664	31427789	2019	Mortality	External causes: Y83 Surgical operation and other surgical procedures as the cause of abnormal reaction of the patient, or later complication, without mention of misadventure at the time of the procedure	0.01179	50583	A	C
3191	31427789	2019	Activities	Number of treatments/medications taken	0.01183	386581	A	C
3941	28892062	2017	Metabolic	Body Mass Index (female)	0.01187	72390	C	A
564	24816252	2014	Metabolic	Lipid::Monoacylglycerol::1-palmitoylglycerol (1-monopalmitin)	0.01192	7429	A	C
125	23754948	2013	Metabolic	Body Mass Index (female)	0.012	72397	A	C
4228	31015401	2019	Environmental	Anti-inflammatory and antirheumatic products, non-steroids	0.012	164520	A	C
3859	27863252	2016	Immunological	Neutrophil count (two-way meta)	0.0120491	131564	C	A
1177	27992416	2017	Psychiatric	Excessive daytime sleepness (female)	0.0122	59576	A	C
3488	31427789	2019	Nutritional	Cereal type: Bran cereal (e.g. All Bran, Branflakes)	0.01232	319477	A	C
1181	27992416	2017	Psychiatric	Sleep duration	0.012421	111975	C	A
3895	27863252	2016	Immunological	Neutrophil count (three-way meta)	0.01244	170702	C	A
3982	29483656	2018	Psychiatric	Schizophrenia	0.0126	105318	A	C
4064	28452372	2017	Metabolic	Estimated glomerular filtration rate based on cystain C	0.0126	24061	C	A
3438	31427789	2019	Respiratory	Doctor diagnosed asthma	0.01279	97640	C	A
3285	31427789	2019	Psychiatric	Miserableness	0.01289	379907	A	C
4458	31676860	2019	Neurological	Left parahippocampal	0.01295	19629	C	A
147	26426971	2015	Metabolic	Body Mass Index (male > 50 yrs)	0.013	74324	A	C
3855	27863252	2016	Immunological	Mean platelet volume (two-way meta)	0.013057	127230	C	A
568	24816252	2014	Metabolic	Lipid::Sterol, Steroid::4-androsten-3beta,17beta-diol disulfate 1*	0.0135	7804	A	C
542	24816252	2014	Metabolic	Lipid::Lysolipid::1-palmitoleoylglycerophosphocholine*	0.01356	7812	A	C
4110	29403010	2018	Metabolic	Estimated glomerular filtration rate	0.01356	143658	C	A
3584	31427789	2019	Activities	Types of transport used (excluding work): Cycle	0.01387	384551	C	A
4307	30664745	2019	Skeletal	Osteoarthritis	0.01395	455221	A	C
4199	31217584	2019	Metabolic	Waist-hip ratio (female)	0.0142008	9066	C	A
3439	31427789	2019	Psychiatric	Tobacco smoking	0.01428	97172	A	C
3688	31427789	2019	Metabolic	Diagnoses - secondary ICD10: E78 Disorders of lipoprotein metabolism and other lipidemias	0.01463	244890	A	C
3524	31427789	2019	Environment	Transport type for commuting to job workplace: Car/motor vehicle	0.0147	205217	C	A
4321	30643256	2019	Psychiatric	Neuroticism (univariate)	0.0150424	523783	A	C
950	27005778	2016	Metabolic	Tyrosine	0.015233	24925	C	A
1209	26635072	2015	Respiratory	FVC	0.0162	38199	NA	NA
3277	31427789	2019	Environment	Maternal smoking around birth	0.0165	331862	A	C
3892	27863252	2016	Immunological	Myeloid white cell count (three-way meta)	0.01653	169219	C	A
4559	31676860	2019	Neurological	Left parahippocampal	0.01678	21821	C	A
3605	31427789	2019	Respiratory	Non-cancer illness code, self-reported: hayfever/allergic rhinitis	0.01777	289307	C	A
2	30478444	2019	Psychiatric	Attention deficit hyperactivity disorder	0.01789	53293	A	C
1173	26955885	2016	Psychiatric	Chronotype (continuous)	0.017929	100420	A	C
3437	31427789	2019	Respiratory	Doctor diagnosed hayfever or allergic rhinitis	0.01801	97640	C	A
3901	27863252	2016	Immunological	Red cell distribution width (three-way meta)	0.01851	171529	C	A
3292	31427789	2019	Psychiatric	Worry too long after embarrassment	0.01856	370660	A	C
203	20383146	2010	Metabolic	Chronic kidney disease	0.019	62237	C	A
4337	30531941	2018	Psychiatric	Sleep durataion	0.019	91105	A	C
4338	30531941	2018	Psychiatric	Sleep durataion (conditioning sex and BMI)	0.019	91105	A	C
3583	31427789	2019	Activities	Types of transport used (excluding work): Public transport	0.01903	384551	C	A
517	24816252	2014	Metabolic	Lipid::Long chain fatty acid::arachidonate (20:4n6)	0.0191	7816	A	C
461	24816252	2014	Metabolic	Energy::Krebs cycle::succinylcarnitine	0.01912	6948	A	C
3203	31427789	2019	Environment	Age completed full time education	0.01926	253580	C	A
4325	30643256	2019	Psychiatric	Neuroticism (MA GWAMA)	0.0194541	523783	A	C
3763	31427789	2019	Psychiatric	Depression - Recent feelings of depression	0.01989	126384	A	C
3904	27863252	2016	Immunological	White blood cell count (three-way meta)	0.02005	172435	C	A
4324	30643256	2019	Activities	Positive affect (MA GWAMA)	0.0200516	410603	A	C
1179	27992416	2017	Neurological	Insomnia (male)	0.0201	28683	A	C
4001	29500382	2018	Psychiatric	Loneliness, isolation (LONE)	0.02033	267190	A	C
3343	31427789	2019	Reproduction	Age at first live birth (female)	0.02051	141051	C	A
3907	28073927	2017	Ophthalmological	Intraocular pressure	0.02055	8352	A	C
4462	31676860	2019	Neurological	Left pars triangularis	0.02056	19629	A	C
3822	26394269	2015	Gastrointestinal	Primary biliary cirrhosis	0.0206237	13239	C	A
211	28604731	2017	Neurological	Insomnia (male)	0.0206643	53639	A	C
4222	31015401	2019	Environmental	Beta blocking agents	0.021	224024	A	C
3879	27863252	2016	Immunological	Hematocrit (three-way meta)	0.02116	173039	A	C
646	24816252	2014	Metabolic	Xenobiotics::Xanthine metabolism::caffeine	0.0212	7719	A	C
3250	31427789	2019	Nutritional	Pork intake	0.02122	384328	C	A
3887	27863252	2016	Immunological	Mean corpuscular hemoglobin (three-way meta)	0.02122	172332	A	C
3940	28892062	2017	Metabolic	Body Mass Index (male)	0.02164	85894	C	A
4360	30102696	2018	Gastrointestinal	Biliary atresia	0.02172	2427	A	C
4304	30664634	2019	Metabolic	Legs-leg fat ratio (female)	0.02193	195068	C	A
3804	19853236	2009	Immunological	Mean corpuscular hemoglobin concentration	0.022	5927	NA	NA
4387	30898391	2019	Neoplasms	Epithelial ovarian cancer (Clear cell)	0.02205	4361	C	A
45	28194004	2018	Psychiatric	Self-reported tiredness	0.0223128	108976	A	C
3528	31427789	2019	Nutritional	Never eat eggs, dairy, wheat, sugar: Eggs or foods containing eggs	0.02255	384986	A	C
3891	27863252	2016	Immunological	Mean platelet volume (three-way meta)	0.0226	164454	C	A
4256	30952852	2019	Psychiatric	Sleep midpoint	0.023	84810	A	C
3431	31427789	2019	Cognitive	Fluid intelligence test - Fluid intelligence score	0.0231	99739	C	A
658	24816252	2014	Metabolic	::::X-04357	0.02325	7502	A	C
1152	24699409	2014	Metabolic	Incremental insulin 30 min	0.023356	4447	C	A
422	24816252	2014	Metabolic	Amino acid::Valine, leucine and isoleucine metabolism::3-methyl-2-oxobutyrate	0.02365	7648	A	C
3523	31427789	2019	Environment	Current employment status: Doing unpaid or voluntary work	0.0239	385138	C	A
3675	31427789	2019	Gastrointestinal	Diagnoses - main ICD10: K80 Cholelithiasis	0.02391	300791	A	C
733	24816252	2014	Metabolic	::::X-11818	0.02401	6790	A	C
4205	31152163	2019	Metabolic	Estimated glomerular filtration rate	0.02429	765348	C	A
507	24816252	2014	Metabolic	Lipid::Glycerolipid metabolism::glycerol	0.02435	7800	A	C
4631	31676860	2019	Neurological	Right lateral ventricle	0.02447	21821	A	C
757	24816252	2014	Metabolic	Amino acid::Tryptophan metabolism::X-12100--hydroxytryptophan*	0.02449	7499	A	C
3237	31427789	2019	Psychiatric	Smoking/smokers in household	0.02548	356053	A	C
3548	31427789	2019	Body Structures	Mouth/teeth dental problems: Toothache	0.0255	385026	A	C
3725	31427789	2019	Psychiatric	Frequency of drinking alcohol	0.02558	126656	C	A
588	24816252	2014	Metabolic	Nucleotide::Purine metabolism, urate metabolism::urate	0.02567	7819	A	C
688	24816252	2014	Metabolic	::::X-11204	0.02576	7799	A	C
4153	29403010	2018	Cardiovascular	Fractional shortening	0.02593	19580	C	A
4253	30952852	2019	Psychiatric	Sleep duration (mean)	0.026	85449	C	A
3283	31427789	2019	Social Interactions	Number of full sisters	0.02636	380122	A	C
3850	27863252	2016	Immunological	Mean corpuscular hemoglobin concentration (two-way meta)	0.026393	132586	A	C
3868	27863252	2016	Immunological	White blood cell count (two-way meta)	0.0264449	131969	C	A
580	24816252	2014	Metabolic	Nucleotide::Purine metabolism, (hypo)xanthine, inosine containing::hypoxanthine	0.02645	7287	C	A
4138	29403010	2018	Immunological	Mean corpuscular volume	0.02658	108256	C	A
3408	31427789	2019	Psychiatric	Average weekly intake of other alcoholic drinks	0.0269	91288	C	A
3334	31427789	2019	Activities	Duration of heavy DIY	0.02718	153613	A	C
3932	28878392	2017	Metabolic	Digalactosylation	0.0273722	2078	NA	NA
10	23974872	2013	Psychiatric	Schizophrenia	0.0277	32143	A	C
4688	BioRxiv: https://doi.org/10.1101/288596	2019	Neurological	Superior longitudinal fasciculus axial diusivities	0.02826	17706	A	C
3417	31427789	2019	Psychiatric	Neuroticism score	0.02854	312740	A	C
485	24816252	2014	Metabolic	Lipid::Carnitine metabolism::palmitoylcarnitine	0.02875	7701	A	C
3538	31427789	2019	Environment	Attendance/disability/mobility allowance: Blue badge	0.02878	383632	A	C
3943	28898252	2017	Metabolic	HbA1c	0.02884	123665	A	C
4162	30531953	2018	Neurological	Focal Epilepsy, other lesion	0.029	26969	A	C
4344	30531941	2018	Psychiatric	Sleep sedentary (conditioning sex and BMI)	0.029	91105	C	A
4261	30946739	2019	Activities	Facial attractiveness (male-coder, female samples)	0.02906	2062	C	A
3297	31427789	2019	Psychiatric	Frequency of depressed mood in last 2 weeks	0.02955	370017	A	C
4719	BioRxiv: https://doi.org/10.1101/288627	2019	Neurological	Corticospinal tract mode of anisotropy	0.02973	17706	C	A
4171	29970889	2018	Psychiatric	Loneliness	0.03	445024	A	C
20	20418890	2010	Psychiatric	Number of cigarettes smoked per day	0.0302	38181	A	C
4098	29403010	2018	Metabolic	Total cholesterol	0.03042	128305	A	C
697	24816252	2014	Metabolic	::::X-11381	0.03045	7753	C	A
3735	31427789	2019	Psychiatric	Depression - Frequency of depressed days during worst episode of depression	0.03065	69606	A	C
393	24816252	2014	Metabolic	Amino acid::Phenylalanine & tyrosine metabolism::3-methoxytyrosine	0.03072	5997	A	C
3218	31427789	2019	Activities	Time spent outdoors in winter	0.03107	304316	A	C
3402	31427789	2019	Cognitive	Fluid intelligence test - FI3 : word interpolation	0.0312	124929	C	A
3484	31427789	2019	Nutritional	Spread type: Butter/spreadable butter	0.03122	344582	C	A
957	27005778	2016	Metabolic	Total lipids in very large HDL	0.031255	19273	A	C
3506	31427789	2019	Nutritional	Non-butter spread type details: Olive oil based spread (eg: Bertolli)	0.03136	201144	C	A
3825	22763110	2012	Skeletal	Osteoarthritis of hip	0.031509	14275	A	C
1121	27918534	2017	Metabolic	Pericardial adipose tissue volume (adjusted for height and weight, male)	0.032	5842	NA	NA
3214	31427789	2019	Activities	Frequency of light DIY in last 4 weeks	0.0322	191872	A	C
4229	31015401	2019	Environmental	Drugs affecting bone structure and mineralization	0.033	208668	C	A
3767	31427789	2019	Psychiatric	Depression - Recent lack of interenst of pleasure in doing things	0.03309	126489	A	C
4570	31676860	2019	Neurological	Left rostral middle frontal	0.0331	21821	A	C
3235	31427789	2019	Psychiatric	Current tobacco smoking	0.0333	386150	A	C
3888	27863252	2016	Immunological	Mean corpuscular volume (three-way meta)	0.03341	172433	A	C
4158	30531953	2018	Neurological	Generalised epilepsy	0.03348	33446	A	C
3507	31427789	2019	Nutritional	Non-butter spread type details: Polyunsaturated/sunflower oil based spread (eg: Flora)	0.03363	201144	A	C
3261	31427789	2019	Psychiatric	Alcohol intake frequency	0.03391	386082	C	A
157	25673412	2015	Metabolic	Hip circumference (male)	0.034	94790	A	C
158	25673412	2015	Metabolic	Hip circumference (male)	0.034	100384	A	C
657	24816252	2014	Metabolic	::::X-03094	0.03404	7804	A	C
3206	31427789	2019	Activities	Number of days/week of moderate physical activity 10+ minutes	0.03469	367908	A	C
57	23722424	2013	Environment	Educational attainment	0.03481	101069	C	A
3896	27863252	2016	Immunological	Neutrophil percentage of white cells (three-way meta)	0.03512	171542	C	A
367	24816252	2014	Metabolic	Amino acid::Alanine and aspartate metabolism::N-acetylalanine	0.03531	7720	A	C
4079	30239722	2018	Metabolic	Waist-hip ratio (female)	0.03579	381152	A	C
3835	27863252	2016	Immunological	Basophil percentage of granulocytes (two-way meta)	0.0358026	131536	A	C
959	27005778	2016	Metabolic	Phospholipids in very large HDL	0.035828	19273	A	C
3790	30804565	2019	Psychiatric	Daytime sleepiness / dozing	0.03591	385333	A	C
3294	31427789	2019	Psychiatric	Loneliness, isolation	0.03616	380317	A	C
1148	24699409	2014	Metabolic	AUC insulin	0.036849	4324	C	A
4628	31676860	2019	Neurological	Left accumbens area	0.03705	21821	C	A
4521	31676860	2019	Neurological	Left thalamus proper	0.03732	19629	C	A
4622	31676860	2019	Neurological	Left thalamus proper	0.03752	21821	C	A
620	24816252	2014	Metabolic	Xenobiotics::Drug::2-hydroxyacetaminophen sulfate*	0.03754	1688	C	A
3542	31427789	2019	Activities	Reason for glasses/contact lenses: For 'astigmatism'	0.03788	78647	C	A
181	25673412	2015	Metabolic	Waist-hip ratio (male)	0.038	94434	A	C
182	25673412	2015	Metabolic	Waist-hip ratio (male)	0.038	100032	A	C
4080	30239722	2018	Metabolic	Waist-hip ratio (adjusted for BMI)	0.03851	694649	C	A
3871	27863252	2016	Immunological	Basophil percentage of granulocytes (three-way meta)	0.03875	170223	A	C
4469	31676860	2019	Neurological	Left rostral middle frontal	0.03879	19629	A	C
443	24816252	2014	Metabolic	Carbohydrate::Glycolysis, gluconeogenesis, pyruvate metabolism::lactate	0.03894	7814	A	C
403	24816252	2014	Metabolic	Amino acid::Tryptophan metabolism::C-glycosyltryptophan*	0.03984	7786	A	C
4225	31015401	2019	Environmental	HMG CoA reductase inhibitors	0.04	290385	A	C
3390	31427789	2019	Activities	Financial situation satisfaction	0.04046	128506	C	A
3719	31427789	2019	Psychiatric	Ever had known person concerned about, or recommended reduction of alcohol consumption	0.0409	126613	A	C
3685	31427789	2019	Endocrine	Diagnoses - secondary ICD10: E03 Other hypothyroidism	0.04096	244890	A	C
4568	31676860	2019	Neurological	Left precuneus	0.04122	21821	A	C
4268	29892015	2018	Cardiovascular	Atrial Fibrillation	0.04123	588190	A	C
4472	31676860	2019	Neurological	Left superior temporal	0.04167	19629	C	A
4421	30053915	2018	Immunological	Herpes simplex virus 1 seropositivity	0.0418292	1000	C	A
3787	30804565	2019	Neurological	Insomnia (male)	0.04183	208716	A	C
484	24816252	2014	Metabolic	Lipid::Carnitine metabolism::oleoylcarnitine	0.04202	7708	A	C
3916	28073927	2017	Ophthalmological	Disc area	0.04229	7307	C	A
803	24816252	2014	Metabolic	::::X-12786	0.04239	6566	A	C
3274	31427789	2019	Dermatological	Ease of skin tanning	0.04356	378364	C	A
4257	30946739	2019	Activities	Facial attractiveness (male-coder)	0.0436697	3928	C	A
3611	31427789	2019	Activities	Treatment/medication code: lisinopril	0.044	280443	A	C
3726	31427789	2019	Psychiatric	Frequency of consuming six or more units of alcohol	0.04404	116394	A	C
4014	29700475	2018	Psychiatric	Major depressive disorder	0.04434	173005	A	C
3973	29304378	2018	Skeletal	Total body BMD (45-60 years old)	0.04501	18805	A	C
4592	31676860	2019	Neurological	Right pars opercularis	0.04503	21821	C	A
554	24816252	2014	Metabolic	Lipid::Medium chain fatty acid::5-dodecenoate (12:1n7)	0.04525	7770	A	C
3570	31427789	2019	Neurological	Pain type(s) experienced in last month: Headache	0.04544	385698	A	C
4535	31676860	2019	Neurological	Right caudate	0.04591	19629	A	C
3681	31427789	2019	Respiratory	Diagnoses - main ICD10: R07 Pain in throat and chest	0.04595	300791	A	C
4039	29906448	2018	Psychiatric	Bipolar disorder	0.04658	74194	C	A
2043	27329760	2016	Psychiatric	Bipolar disorder	0.04694	34950	C	A
3556	31427789	2019	Activities	Medication for cholesterol, blood pressure, diabetes, or take exogenous hormones: Hormone replacement therapy	0.04708	207533	C	A
516	24816252	2014	Metabolic	Lipid::Long chain fatty acid::adrenate (22:4n6)	0.04738	7778	A	C
4273	30846698	2019	Psychiatric	Long sleep	0.048	339926	A	C
3296	31427789	2019	Psychiatric	Risk taking	0.0481	372651	C	A
4201	31217584	2019	Metabolic	Body Mass Index	0.0481748	49335	A	C
4359	30102696	2018	Gastrointestinal	Biliary atresia	0.0482106	2059	A	C
984	27989323	2017	Immunological	Interleukin-16	0.04896	3483	C	A
4655	BioRxiv: https://doi.org/10.1101/288563	2019	Neurological	Fornix (column and body of fornix) fractional anisotropy	0.049	17706	C	A
206	23263486	2013	Metabolic	Serum Urate	0.049378	110347	A	C
11	25056061	2014	Psychiatric	Schizophrenia	0.04959	82315	A	C
13	24280982	2014	Psychiatric	Schizophrenia vs Bipolar disorder	0.04959	16381	A	C
958	27005778	2016	Metabolic	Concentration of very large HDL particles	0.049666	19273	A	C
583	24816252	2014	Metabolic	Nucleotide::Purine metabolism, adenine containing::N1-methyladenosine	0.0499	7813	A	C
